# Supplementary material for: The Effect of Intra-articular Injection of Autologous Microfragmented Fat Tissue on Proteoglycan Synthesis in Patients with Knee Osteoarthritis
Source: Genes (Basel). 2017 Oct 13;8(10):270. doi: 10.3390/genes8100270 (PMC5664120; doi:10.3390/genes8100270)
Supplement: Supplementary file 1 [file genes-08-00270-s001.zip]

Archive with 15 entries (15 files):
- Figure S2.jpg
- Figure S3.jpg
- Figure S4.jpg
- Figure S5.jpg
- Figure S6.jpg
- Figure S7.jpg
- Figure S8.jpg
- Figure S9.jpg
- Figure S10.jpg
- Figure S11.jpg
- Figure S12.jpg
- Figure S13.jpg
- Figure S14.jpg
- Figure S15.jpg
- Figure S1.jpg
